# Supplementary material for: Pain Resilience and Coping Behaviors in Individuals in a Collectivist Social Context
Source: Healthcare (Basel). 2024 Oct 4;12(19):1979. doi: 10.3390/healthcare12191979 (PMC11477074; doi:10.3390/healthcare12191979)
Supplement: Supplementary file 1 [file healthcare-12-01979-s001.zip]

Archive with 4 entries (4 files):
- interview questions.pdf
- Supplementary table.pdf
- validation.xlsx
- validation3.R
