# Supplementary material for: Pain Resilience and Coping Behaviors in Individuals in a Collectivist Social Context
Source: Healthcare (Basel). 2024 Oct 4;12(19):1979. doi: 10.3390/healthcare12191979 (PMC11477074; doi:10.3390/healthcare12191979)
Supplement: Supplementary file 1 [file healthcare-12-01979-s001.zip › validation.xlsx]

## Sheet: 表單回應 1
group	participant	gender	age	education	PRS1	PRS2	PRS3	PRS4	PRS5	PRS6	PRS7	PRS8	PRS9	PRS10	PRS11	PRS12	PRS13	PRS14	PRS_total	PHQ-9	PCS	WHOQOL	BRS
LBP	1	2	41.5889	12	3	3	4	4	4	3	3	4	4	4	3	4	4	3	50	1	2	118	20
LBP	2	2	23.3972	16	1	1	1	3	1	0	1	1	2	1	1	1	1	1	16	25	31	61	8
LBP	3	2	32.0222	18	2	3	3	3	3	3	3	3	2	3	2	2	2	3	37	6	23	89	19
LBP	4	2	31.3	16	4	4	4	4	3	2	2	3	3	3	3	2	3	2	42	19	28	94	19
LBP	5	1	63.95	18	2	4	4	4	2	3	3	4	3	3	4	4	4	4	48	2	0	118	26
LBP	6	1	40.7639	16	3	2	2	3	1	0	2	1	2	2	3	0	1	1	23	17	33	77	10
LBP	7	2	38.8417	16	4	2	2	2	1	0	0	1	2	1	1	1	0	0	17	12	28	95	12
LBP	8	1	38.9722	16	2	2	1	3	2	2	2	1	2	2	3	2	3	3	30	14	32	92	17
LBP	9	1	40.9694	16	3	3	3	3	3	3	3	3	3	3	4	3	3	3	43	9	22	82	18
LBP	10	2	37.8444	16	2	1	3	2	3	3	3	1	2	2	3	1	2	2	30	5	24	95	18
LBP	11	1	47.1306	18	1	1	2	2	1	1	1	1	1	1	2	1	1	1	17	25	46	74	12
LBP	12	2	53.25	16	2	1	3	4	2	1	1	1	2	2	2	2	2	2	27	15	13	100	23
LBP	13	2	40.5194	18	4	2	3	4	3	2	2	2	3	2	3	3	3	3	39	15	38	80	18
LBP	14	1	46.4444	9	3	3	3	4	2	2	4	0	2	3	4	3	3	2	38	10	25	78	18
LBP	15	2	25.7833	16	2	1	1	2	2	2	2	1	0	1	1	2	2	2	21	25	36	65	12
LBP	16	2	36.6778	12	2	2	3	3	2	2	3	3	3	3	4	3	3	3	39	20	35	99	18
LBP	17	2	27.4083	18	3	3	4	3	2	3	4	4	4	4	4	2	3	2	45	5	4	118	23
LBP	18	2	47.9139	16	4	4	4	4	3	4	4	0	3	4	4	3	3	3	47	4	2	128	24
LBP	19	2	45.9806	16	4	4	4	4	4	4	4	3	3	3	4	4	4	4	53	12	27	97	18
LBP	20	1	31.6222	16	0	2	1	3	0	1	1	0	0	1	3	2	3	3	20	3	17	130	23
LBP	21	2	37.4167	16	3	2	3	2	2	2	3	3	3	3	3	3	3	3	38	18	41	98	18
LBP	22	2	55.3444	9	3	3	3	3	3	3	3	3	3	3	3	3	3	3	42	18	27	107	18
LBP	23	1	37.7417	9	4	4	4	3	3	4	4	4	4	4	4	3	2	2	49	14	26	105	18
LBP	24	1	60.8833	9	3	3	3	3	3	3	3	3	3	3	3	3	3	3	42	18	26	117	18
LBP	25	2	62.6806	9	3	3	2	2	2	2	3	4	3	3	3	3	3	3	39	13	27	99	18
LBP	26	2	54.975	12	2	1	2	1	1	1	1	1	0	1	1	1	1	1	15	8	23	108	19
LBP	27	1	21.9417	16	4	4	4	4	4	4	4	4	4	4	4	4	4	4	56	3	1	118	18
LBP	28	2	20.9444	16	1	1	3	3	3	3	3	3	3	3	3	3	2	3	37	9	15	120	18
LBP	29	2	40.3361	16	3	3	4	4	3	4	4	4	4	4	4	4	4	4	53	3	10	130	24
LBP	30	2	39.225	12	4	4	4	4	4	4	4	4	4	4	4	2	2	2	50	11	31	89	20
LBP	31	2	20.0111	16	4	4	4	4	4	4	4	4	4	4	4	4	4	4	56	0	15	115	18
LBP	32	2	29.15	16	4	4	4	4	4	4	4	4	3	3	3	4	3	4	52	4	6	94	25
LBP	33	1	27.5806	16	4	3	3	4	4	4	4	4	4	4	4	4	4	4	54	2	2	134	18
LBP	34	2	25.1833	16	2	2	2	2	2	2	2	2	2	2	2	2	2	2	28	15	26	86	18
LBP	35	1	29.5778	16	2	2	2	2	2	2	2	2	2	2	2	2	2	2	28	18	26	84	18
LBP	36	2	46.5083	16	4	3	3	3	3	3	3	3	3	3	3	3	3	3	43	10	13	89	23
LBP	37	2	31.7583	16	4	4	4	4	4	4	4	4	4	4	4	4	4	4	56	8	13	124	18
LBP	38	2	49.9278	12	2	2	2	2	2	3	3	3	4	3	4	4	4	4	42	5	20	115	26
LBP	39	2	29.9167	12	4	4	4	4	4	4	3	4	4	4	4	4	0	0	47	26	16	60	6
LBP	40	2	48.7806	12	1	1	1	3	1	2	1	0	0	1	1	0	2	2	16	25	49	72	10
LBP	41	2	25	16	3	1	3	3	1	1	2	1	3	1	2	1	1	3	26	9	39	90	21
LBP	42	2	43.5667	12	1	3	3	2	3	2	3	1	1	4	3	3	4	1	34	9	19	83	16
LBP	43	2	52	12	2	3	3	2	0	0	0	0	0	0	0	0	1	0	11	17	52	76	14
LBP	44	2	48.7889	12	2	0	1	1	3	1	1	0	1	2	4	1	2	2	21	16	42	62	15
LBP	45	1	30.6222	16	3	3	3	2	2	2	2	0	2	1	1	2	2	2	27	9	22	79	19
LBP	46	2	27.325	16	3	3	2	2	2	2	3	2	1	1	1	1	2	2	27	21	30	78	11

## Sheet: 工作表1
gender	1=male,2=female
PRS	pain resilience scale
marriage	未婚0已婚1離婚2喪偶3
PHQ	patient health questionnaire
PCS	pain catastrophizing scale
BPI	brief pain inventory
SDS	severity of dependence scale
BRS	brief resilience scale
family	0=獨居、1=與非親屬同住、2=與家人同住
job	待業中=0、學生或全職=1、兼職=0.5
surgery	1=yes,0=no
ED visit	從來沒有因為下背疼痛而去急診=0、1-3次=2、7次以上=7
LBP_average	過去一週平均下背痛分數
LBP_worst	過去一週最高下背痛分數
psychiatric disorder	以上皆無=0、有=1
sleep disturbance	1=yes,0=no
smoking	否=0,已戒菸超過3年=1,一天小於半包=2,半包至一包=3,一天一包以上=4
lifestyle	0=固定作息 1=需要經常調整作息
medday	過去兩星期內因為頭痛吃了幾天止痛藥
