# Supplementary material for: Pain Resilience and Coping Behaviors in Individuals in a Collectivist Social Context
Source: Healthcare (Basel). 2024 Oct 4;12(19):1979. doi: 10.3390/healthcare12191979 (PMC11477074; doi:10.3390/healthcare12191979)
Supplement: Supplementary file 1 [file healthcare-12-01979-s001.zip › validation3.R]

## ----setup, include=FALSE--------------------------------------
knitr::opts_chunk$set(echo = TRUE)


## ----packages, echo=FALSE--------------------------------------
library(tidyverse)
library(lubridate)
library(readxl)
require(ggplot2)
require(methods)
library(modelr)
require(corrplot)
require(moments)
library(lavaan)
require(semPlot)
library(GGally)


## ----files, echo=FALSE-----------------------------------------
rawPRS <- read_excel('validation.xlsx')

rawPRS[,c('participant','gender')]<- sapply (rawPRS[,c('participant','gender')], as.character)


## ----correlations, echo=FALSE----------------------------------
corrplot(cor (rawPRS[6:19]), method="number",type='lower',
         col = gray.colors(200, start = 1, end = 0), tl.col="black", mar = c(0, 0, 1, 0),
         cex.main=0.8, number.cex = .6, title = 'corrplot of 14 PRS items')

rawPRS$BRS <-as.numeric(rawPRS$BRS)
rawPRS$PCS<-as.numeric(rawPRS$PCS)
summary(rawPRS)
sd(rawPRS$age)
sd(rawPRS$education)
sd(rawPRS$PRS_total)
sd(rawPRS$`PHQ-9`)
sd(rawPRS$PCS)
sd(rawPRS$WHOQOL)
sd(rawPRS$BRS)
sd(rawPRS$PRS1)
sd(rawPRS$PRS2)
sd(rawPRS$PRS3)
sd(rawPRS$PRS4)
sd(rawPRS$PRS5)
sd(rawPRS$PRS6)
sd(rawPRS$PRS7)
sd(rawPRS$PRS8)
sd(rawPRS$PRS9)
sd(rawPRS$PRS10)
sd(rawPRS$PRS11)
sd(rawPRS$PRS12)
sd(rawPRS$PRS13)
sd(rawPRS$PRS14)


## ----EFA, echo=FALSE-------------------------------------------
library(psych)
dta_PRS <- subset(rawPRS,select=c(PRS1:PRS14))
KMO(dta_PRS)
cortest.bartlett(dta_PRS)


EFAmodel <- '
efa("efa1")*f1 +
efa("efa1")*f2 =~ PRS1 + PRS2 + PRS3 + PRS4 + PRS5 + PRS6 + PRS7 + PRS8 + PRS9 + PRS10+ PRS11 + PRS12 + PRS13 + PRS14
'


EFAfit <- sem(model = EFAmodel, data = rawPRS, rotation = "geomin",
information = "observed",
rotation.args = list(rstarts = 30, row.weights = "none",
algorithm = "gpa", std.ov = TRUE,
geomin.epsilon = 0.0001))
summary(EFAfit, standardized = TRUE)


var.names <- paste("PRS", 1:14, sep = "")
EFAfits <- efa(data = rawPRS[,var.names], nfactors = 1:2)
summary(EFAfits)

ICC(dta_PRS,missing = TRUE, alpha = 0.05)


## ----PRS original model, echo=FALSE----------------------------

LBPPRS.PRS14<-'
fac1=~PRS1+PRS2+PRS3+PRS4+PRS5
fac2=~PRS6+PRS7+PRS8+PRS9+PRS10+PRS11+PRS12+PRS13+PRS14
'
fit<-cfa(LBPPRS.PRS14, data = rawPRS, std.lv=TRUE)
fit.LBPPRS.PRS14<-summary(fit, fit.measures=TRUE, modindices=TRUE)
fit.LBPPRS.PRS14


df.LBPPRS.PRS14 <- rawPRS[,fit.LBPPRS.PRS14$pe$lhs[!(fit.LBPPRS.PRS14$pe$lhs %in% c('fac1', 'fac2'))]]  
alpha(df.LBPPRS.PRS14)
df.LBPPRS.PRS14$total<-rowSums(df.LBPPRS.PRS14)
summary(df.LBPPRS.PRS14)
sd(df.LBPPRS.PRS14$total)
require(psychometric)
ldf.LBPPRS.PRS14<-list(x=df.LBPPRS.PRS14[,1:5],y=df.LBPPRS.PRS14[,6:14])
lapply(ldf.LBPPRS.PRS14, alpha)
isubr<-lapply(ldf.LBPPRS.PRS14,item.exam,discrim=TRUE) 
isubrel<-c(isubr$x$Item.Rel.woi, isubr$y$Item.Ril.woi) 

detach('package:psychometric',unload = TRUE)
require(psych)
itotalpha<-alpha(df.LBPPRS.PRS14[,1:14])$alpha.drop[,'raw_alpha']
isubalpha<-lapply(ldf.LBPPRS.PRS14, alpha)
ialphad<-c(isubalpha$x$alpha.drop[,'raw_alpha'],
           isubalpha$y$alpha.drop[,'raw_alpha'])
rslt4<-as.data.frame(t(rbind(itotalpha, ialphad, isubrel)))

row.names(rslt4)<-names(df.LBPPRS.PRS14[,1:14])
round(rslt4,3)
omega(df.LBPPRS.PRS14, nfactor=2)

fa.parallel(df.LBPPRS.PRS14, fa='pc', show.legend=FALSE)
require(GPArotation)
print.psych(fa(df.LBPPRS.PRS14[,1:14], fm='pa',nfactors = 2, rotate = 'promax'),cut=.3)


scale1<-c(1,1:5)  #df.LBPPRS.PRS14[,c(1:5)] 
scale2<-c(2,6:14) #df.LBPPRS.PRS14[,c(6:14)]

#reliability
LBP14_reli<-function (w){
  x<-w[-1]
  y<-w[1]
  L<-fit@Model@GLIST$lambda[x,y]
  P<-diag(fit@Model@GLIST$psi)[y]
  E<-diag(fit@Model@GLIST$theta)[x]
  reli<-sum(L)^2*P/(sum(L)^2*P+sum(E))
  itemreli<-L*L*P/(L*L*P+E)
  AVE<-mean(itemreli)
  show(LBP14_reli<-list(reli=reli,itemreli=itemreli, AVE=AVE))
}
LBP14_reli(scale1)
scale<-list(scale1, scale2)
lapply(scale,LBP14_reli)


semPaths(fit, style='lisrel','std',nCharNodes=8, nCharEdges =3,
         title.cex = 1,edge.label.cex = 0.8,thresholdSize = 0.9,
         sizeInt = 4,sizeMan = 7,title.adj = 0.8)


## ----You2021 model, echo=FALSE---------------------------------
LBPPRS.PRS14.mod2021<-'
fac1=~PRS1+PRS2+PRS3
fac2=~PRS6+PRS7+PRS8+PRS9+PRS10+PRS11+PRS12
'
fit<-cfa(LBPPRS.PRS14.mod2021, data = rawPRS, std.lv=TRUE)
fit.LBPPRS.PRS14.mod2021<-summary(fit, fit.measures=TRUE, modindices=TRUE)
# item 1-3belong to BP,6-12 belong to CA
fit.LBPPRS.PRS14.mod2021

df.LBPPRS.PRS14.mod2021 <- rawPRS[,fit.LBPPRS.PRS14.mod2021$pe$lhs[!(fit.LBPPRS.PRS14.mod2021$pe$lhs %in% c('fac1', 'fac2'))]]  
alpha(df.LBPPRS.PRS14.mod2021)
df.LBPPRS.PRS14.mod2021$total<-rowSums(df.LBPPRS.PRS14.mod2021)
summary(df.LBPPRS.PRS14.mod2021)
sd(df.LBPPRS.PRS14.mod2021$total)
require(psychometric)
ldf.LBPPRS.PRS14.mod2021<-list(x=df.LBPPRS.PRS14.mod2021[,1:3],y=df.LBPPRS.PRS14.mod2021[,4:10]) 
lapply(ldf.LBPPRS.PRS14.mod2021, alpha)
isubr<-lapply(ldf.LBPPRS.PRS14.mod2021,item.exam,discrim=TRUE) 
isubrel<-c(isubr$x$Item.Rel.woi, isubr$y$Item.Ril.woi) 

detach('package:psychometric',unload = TRUE)
require(psych)
itotalpha<-alpha(df.LBPPRS.PRS14.mod2021[,1:10])$alpha.drop[,'raw_alpha']
isubalpha<-lapply(ldf.LBPPRS.PRS14.mod2021, alpha)
ialphad<-c(isubalpha$x$alpha.drop[,'raw_alpha'],
           isubalpha$y$alpha.drop[,'raw_alpha'])
rslt2021<-as.data.frame(t(rbind(itotalpha, ialphad, isubrel)))

row.names(rslt2021)<-names(df.LBPPRS.PRS14.mod2021[,1:10])
round(rslt2021,3)
omega(df.LBPPRS.PRS14.mod2021, nfactor=2)

fa.parallel(df.LBPPRS.PRS14.mod2021, fa='pc', show.legend=FALSE)
require(GPArotation)
print.psych(fa(df.LBPPRS.PRS14.mod2021[,1:10], fm='pa',nfactors = 2, rotate = 'promax'),cut=.3)


scale1<-c(1,1:3)  #df.LBPPRS.PRS14.mod2021[,c(1:3)]
scale2<-c(2,4:10) #df.LBPPRS.PRS14.mod2021[,c(4:10)]

#reliability
LBP14_reli.mod2021<-function (w){
  x<-w[-1]
  y<-w[1]
  L<-fit@Model@GLIST$lambda[x,y]
  P<-diag(fit@Model@GLIST$psi)[y]
  E<-diag(fit@Model@GLIST$theta)[x]
  reli<-sum(L)^2*P/(sum(L)^2*P+sum(E))
  itemreli<-L*L*P/(L*L*P+E)
  AVE<-mean(itemreli)
  show(LBP14_reli.mod2021<-list(reli=reli,itemreli=itemreli, AVE=AVE))
}
LBP14_reli.mod2021(scale1)
scale<-list(scale1, scale2)
lapply(scale,LBP14_reli.mod2021)


semPaths(fit, style='lisrel','std',nCharNodes=8, nCharEdges =3,
         title.cex = 1,edge.label.cex = 0.8,thresholdSize = 0.9,
         sizeInt = 4,sizeMan = 7,title.adj = 0.8)


## ----PRS-C final model, echo=FALSE-----------------------------

LBPPRS.PRS14.mod8e<-'
fac1=~PRS1+PRS2+PRS3+PRS4
fac2=~PRS6+PRS7+PRS10+PRS11+PRS12+PRS13
'
fit<-cfa(LBPPRS.PRS14.mod8e, data = rawPRS, std.lv=TRUE)
fit.LBPPRS.PRS14.mod8e<-summary(fit, fit.measures=TRUE, modindices=TRUE)
fit.LBPPRS.PRS14.mod8e
#remove item5,item14，item9,and item8\due to item8 cross loading

#best model

df.LBPPRS.PRS14.mod8e <- rawPRS[,fit.LBPPRS.PRS14.mod8e$pe$lhs[!(fit.LBPPRS.PRS14.mod8e$pe$lhs %in% c('fac1', 'fac2'))]]  
alpha(df.LBPPRS.PRS14.mod8e)
df.LBPPRS.PRS14.mod8e$total<-rowSums(df.LBPPRS.PRS14.mod8e)
summary(df.LBPPRS.PRS14.mod8e)
sd(df.LBPPRS.PRS14.mod8e$total)
require(psychometric)
ldf.LBPPRS.PRS14.mod8e<-list(x=df.LBPPRS.PRS14.mod8e[,1:4],y=df.LBPPRS.PRS14.mod8e[,5:10]) #two subscales
lapply(ldf.LBPPRS.PRS14.mod8e, alpha)
isubr<-lapply(ldf.LBPPRS.PRS14.mod8e,item.exam,discrim=TRUE) 
isubrel<-c(isubr$x$Item.Rel.woi, isubr$y$Item.Ril.woi) 

detach('package:psychometric',unload = TRUE)
require(psych)
itotalpha<-alpha(df.LBPPRS.PRS14.mod8e[,1:10])$alpha.drop[,'raw_alpha']
isubalpha<-lapply(ldf.LBPPRS.PRS14.mod8e, alpha)
ialphad<-c(isubalpha$x$alpha.drop[,'raw_alpha'],
           isubalpha$y$alpha.drop[,'raw_alpha'])
rslt5<-as.data.frame(t(rbind(itotalpha, ialphad, isubrel)))

row.names(rslt5)<-names(df.LBPPRS.PRS14.mod8e[,1:10])
round(rslt5,3)
omega(df.LBPPRS.PRS14.mod8e, nfactor=2)

fa.parallel(df.LBPPRS.PRS14.mod8e, fa='pc', show.legend=FALSE)
require(GPArotation)
print.psych(fa(df.LBPPRS.PRS14.mod8e[,1:10], fm='pa',nfactors = 2, rotate = 'promax'),cut=.3)


scale1<-c(1,1:4)  #df.LBPPRS.PRS14.mod8e[,c(1:4)] 
scale2<-c(2,5:10) #df.LBPPRS.PRS14.mod8e[,c(5:10)]

#reliability
LBP14_reli.mod8e<-function (w){
  x<-w[-1]
  y<-w[1]
  L<-fit@Model@GLIST$lambda[x,y]
  P<-diag(fit@Model@GLIST$psi)[y]
  E<-diag(fit@Model@GLIST$theta)[x]
  reli<-sum(L)^2*P/(sum(L)^2*P+sum(E))
  itemreli<-L*L*P/(L*L*P+E)
  AVE<-mean(itemreli)
  show(LBP14_reli.mod8e<-list(reli=reli,itemreli=itemreli, AVE=AVE))
}
LBP14_reli.mod8e(scale1)
scale<-list(scale1, scale2)
lapply(scale,LBP14_reli.mod8e)


semPaths(fit, style='lisrel','std',nCharNodes=8, nCharEdges =3,
         title.cex = 1,edge.label.cex = 0.8,thresholdSize = 0.9,
         sizeInt = 4,sizeMan = 7,title.adj = 0.8)


## ----spearman correlations, echo=FALSE-------------------------
rawPRS$`PRS-C`=rawPRS$PRS_total-rawPRS$PRS5-rawPRS$PRS8-rawPRS$PRS9-rawPRS$PRS14

#testing skewness
skewness(rawPRS$`PRS-C`)
skewness(rawPRS$WHOQOL)
skewness(rawPRS$PCS)
skewness(rawPRS$`PHQ-9`)
hist(rawPRS$`PHQ-9`)
require(psych)
summary(rawPRS$`PRS-C`)
sd(rawPRS$`PRS-C`)
cor.test(rawPRS$`PRS-C`, rawPRS$`PHQ-9`, method = 'spearman')
LBPRho<-corr.test(rawPRS[, c(21:25)], method="spearman",alpha=.05,ci=TRUE)
print(LBPRho,short=FALSE)

tiff("corfigure.tiff", units="cm", width=15, height=15, res=300, pointsize=12)
corfigure<-ggpairs(rawPRS, columns = 21:25, corSize = 15, title="Spearman correlations among 10-item PRS-C and other scales") 

corfigure


## ----save script, echo=FALSE-----------------------------------
knitr::purl("validation3.rmd")
